# Supplementary material for: Strengthening STD Screening Programs: Comprehensive Evaluation of High-Throughput Immunoassays for HIV and Syphilis Detection
Source: Microorganisms. 2026 Jun 9;14(6):1302. doi: 10.3390/microorganisms14061302 (PMC13304136; doi:10.3390/microorganisms14061302)
Supplement: Supplementary file 1 [file microorganisms-14-01302-s001.zip]

Archive with 1 entries (1 files):
- microorganisms-4249264-supplementary.docx
